# Supplementary material for: Long-Term Efficacy and Impact on Mortality of Remote Magnetic Navigation Guided Catheter Ablation of Ventricular Arrhythmias
Source: J Clin Med. 2021 Oct 13;10(20):4695. doi: 10.3390/jcm10204695 (PMC8540658; doi:10.3390/jcm10204695)
Supplement: Supplementary file 1 [file jcm-10-04695-s001.zip]

Archive with 1 entries (1 files):
- jcm-1386565-supplementary.pdf
